# Supplementary material for: The Effects of Aflatoxin B1 on Liver Cholestasis and Its Nutritional Regulation in Ducks
Source: Toxins (Basel). 2024 May 24;16(6):239. doi: 10.3390/toxins16060239 (PMC11209606; doi:10.3390/toxins16060239)
Supplement: Supplementary file 1 [file toxins-16-00239-s001.zip]

Archive with 1 entries (1 files):
- toxins-3007293-supplementary.pdf
